# Supplementary material for: Conventional and Virtual Reality Mirror Therapies in Upper Obstetric Brachial Palsy: A Randomized Pilot Study
Source: J Clin Med. 2020 Sep 19;9(9):3021. doi: 10.3390/jcm9093021 (PMC7563545; doi:10.3390/jcm9093021)
Supplement: Supplementary file 1 [file jcm-09-03021-s001.zip]

Archive with 1 entries (1 files):
- Therapies demostration video.mp4
